# Supplementary material for: Identification and Functional Analysis of the fruitless Gene in a Hemimetabolous Insect, Nilaparvata lugens
Source: Insects. 2024 Apr 11;15(4):262. doi: 10.3390/insects15040262 (PMC11050625; doi:10.3390/insects15040262)
Supplement: Supplementary file 1 [file insects-15-00262-s001.zip]

Archive with 2 entries (2 files):
- 2024-4-11_02.mp4
- insects-2873428-supplementary.pdf
